# Supplementary material for: Geographical variability in morphology and nutritional composition of Moringa oleifera seeds: a meta-analysis
Source: Front Plant Sci. 2026 Feb 9;17:1720005. doi: 10.3389/fpls.2026.1720005 (PMC12926359; doi:10.3389/fpls.2026.1720005)
Supplement: Supplementary file 1 [file DataSheet1.csv]

Nutrient	n	mean	median	variance	sd	min	q1	q3	max
Ash	27	4.43851851851852	4.2	1.98129772079772	1.40758577742094	2.3	3.44	4.92	8.24
Crude fat	27	27.3259259259259	34	220.746801994302	14.8575503362534	0.1	14.545	38.895	45.84
Crude fibre	27	9.57148148148148	7.1	54.9029361823362	7.40965155606768	2.87	4.2	13.4	30.64
Crude protein	27	30.9940740740741	34.7	145.819132763533	12.0755593147288	3.1	24.685	38.205	58.7
Moisture	27	6.50666666666667	5.95	6.14555384615385	2.4790227603138	2.6	4.75	8.4	12.63
Total carbohydrates	27	23.1518518518519	19.89	211.505361823362	14.5432239143651	3.36	11.07	34.46	48.26
