# Supplementary material for: Geographical variability in morphology and nutritional composition of Moringa oleifera seeds: a meta-analysis
Source: Front Plant Sci. 2026 Feb 9;17:1720005. doi: 10.3389/fpls.2026.1720005 (PMC12926359; doi:10.3389/fpls.2026.1720005)
Supplement: Supplementary file 2 [file DataSheet2.csv]

	Moisture	Ash	Crude fat	Crude fibre	Crude protein	Total carbohydrates
Moisture	NA	0.402	0.052	0.623	0.578	0.016
Ash	0.402	NA	0.517	0.207	0.967	0.189
Crude fat	0.052	0.517	NA	0.636	0.005	0
Crude fibre	0.623	0.207	0.636	NA	0.318	0.026
Crude protein	0.578	0.967	0.005	0.318	NA	0
Total carbohydrates	0.016	0.189	0	0.026	0	NA
